# Supplementary material for: Connexons Coupling to Gap Junction Channel: Potential Role for Extracellular Protein Stabilization Centers
Source: Biomolecules. 2021 Dec 30;12(1):49. doi: 10.3390/biom12010049 (PMC8773650; doi:10.3390/biom12010049)
Supplement: Supplementary file 1 [file biomolecules-12-00049-s001.zip]

Archive with 1 entries (1 files):
- biomolecules-1495992-supplementary.pdf
